# Supplementary material for: Development of a Tet-On Inducible Expression System for the Anhydrobiotic Cell Line, Pv11
Source: Insects. 2020 Nov 11;11(11):781. doi: 10.3390/insects11110781 (PMC7696976; doi:10.3390/insects11110781)
Supplement: Supplementary file 1 [file insects-11-00781-s001.zip]

Archive with 3 entries (2 files):
- insects-975884-supplementary/insects-975884-supple-conversion/
- insects-975884-supplementary/insects-975884-supple-conversion/insects-975884-supple-Figures and Tables proof.docx
- insects-975884-supplementary/insects-975884-supple-conversion/Supplemental Data S1.txt
