# Supplementary material for: Development of a Tet-On Inducible Expression System for the Anhydrobiotic Cell Line, Pv11
Source: Insects. 2020 Nov 11;11(11):781. doi: 10.3390/insects11110781 (PMC7696976; doi:10.3390/insects11110781)
Supplement: Supplementary file 1 [file insects-11-00781-s001.zip › insects-975884-supplementary/insects-975884-supple-conversion/Supplemental Data S1.txt]

LOCUS       pPv121-MCS      3475 bp    DNA     circular UNA 01-8-2013
DEFINITION  
FEATURES             Location/Qualifiers
     promoter        1..1333
                     /label="121 promoter"
     polyA_site      1450..1579
                     /label="OpIE2-polyA"
     rep_origin      complement(1675..2318)
                     /label="PUC-origin"
     promoter        2383..2460
                     /label="EM7"
     CDS             2461..3276
                     /cds_type="ORF"
                     /label="kanamycin"
     polyA_signal    3340..3469
                     /label="SV40-polyA"
ORIGIN
        1 CTTCAATTAT GATACATGAA TAAACAAAAT ATTAAAGAAT AAAATTGTTT TTCTTCATTC
       61 ATATTGAATT TTTATTTATT ATTTTGTTAA CTTTTGTCTT TTAAAAATTT CAAAGATATT
      121 TCATAAATTC ATCTGAAATT CTCAGATTTA TAATGTAATG TTGAAAAAAT CGTATTTATT
      181 TTTTTGCGTA AATGAAAGGG AAATTGATTT CGCAATCCAA AAGAAGAATT TCTTTTACAT
      241 TTTGTATTTA AAGATACGCA AAAAAGAACA CAAATTCATA ATAATTTTCA AAGTCAACAG
      301 AAGTACATTG CTTCTATAAA AATTATTTAA AATTTAAAAT TTGTGAAAAG AATTTTAAAA
      361 TGTGTGGTAG AAATAAAAAT CTTAATAAAA GTCAGTGCGA GTGTCAGCAT CATCATCATC
      421 ATCATTTTTA TATCAATGAA CAGTTAATAG AACCTGAGGA AAAATCATCA AAATTCAAAT
      481 GATTCAGCAA ACCATCAATA CATCACTATT TTTACTTCAA CGATAAGCAA ATAAATAAAG
      541 AAGATTGTCA GCCGAATGTT GCTACACTCG CGAAAAATAC AGTAAAAGAA CATTTCATTC
      601 AACATCAAAA AGCTGCATCT CAAGAAAAAA ATTCAGGCTG CTATCACTTT GAACATAATC
      661 CAATTGATAA GAAATGGGCA CAGTATTTTG AAGAGAGATT TGGAAAATCA CATGGACATC
      721 ACCATTATCA TTCGTTCAAT AATGATGATT TTCCAAAAAT GTTTTTCAAC AAAAAATATT
      781 TTGAAGGAAG TTTCCTTGAT TAAGCAATTC ATATATTTGA AAGAGAATTT TTGCATTTGA
      841 TTTTTTTTTC ATAAAAATTA ATTTGTCGTT TATAAAACAT ATTTGTCAGT ATGTTTATTT
      901 TAAAAAATTT AAATGAGTAA AAAAACTAAT GAAAACTATA AATAAGTGAA TTTTTATTTC
      961 ATTTGTACAA ACAATGATTA TCATCATTAT CTCATCAATT TCATCACTTT TAGAGAATTT
     1021 TCACAAAAAA AAATTATTTT TCTACAGAAA AATCACAAAA TAATGAAATT CTTATCAATA
     1081 TAAAAAATGC ATGTCATTAC CGGCAATTAC TCATATACAA AACAAACAAG CACAAACACG
     1141 TTCAAAATCA TATTTTCCTC ACTATACAAT ATAATTATTG TACACATGCT CATTTATTTC
     1201 ACAAGAATTG TAAAGAATAT TGTGAGTGTA TGTGAAGCAT ATAAAAAGCA GATTAAATCG
     1261 TACAACATTC AGTTGACTTA TGATTTCTAA ACGAATAACA TCGTTGGACA AAAGAAAATA
     1321 TTTTCTGAAA AAAggatcca agcttctcga gCCGCGGTTC GAAGGTAAGC CTATCCCTAA
     1381 CCCTCTCCTC GGTCTCGATT CTACGCGTAC CGGTCATCAT CACCATCACC ATTGAGTTTA
     1441 TCTGACTAAA TCTTAGTTTG TATTGTCATG TTTTAATACA ATATGTTATG TTTAAATATG
     1501 TTTTTAATAA ATTTTATAAA ATAATTTCAA CTTTTATTGT AACAACATTG TCCATTTACA
     1561 CACTCCTTTC AAGCGCGTGG GATCGATGCT CACTCAAAGG CGGTAATACG GTTATCCACA
     1621 GAATCAGGGG ATAACGCAGG AAAGAACATG TGAGCAAAAG GCCAGCAAAA GGCCAGGAAC
     1681 CGTAAAAAGG CCGCGTTGCT GGCGTTTTTC CATAGGCTCC GCCCCCCTGA CGAGCATCAC
     1741 AAAAATCGAC GCTCAAGTCA GAGGTGGCGA AACCCGACAG GACTATAAAG ATACCAGGCG
     1801 TTTCCCCCTG GAAGCTCCCT CGTGCGCTCT CCTGTTCCGA CCCTGCCGCT TACCGGATAC
     1861 CTGTCCGCCT TTCTCCCTTC GGGAAGCGTG GCGCTTTCTC ATAGCTCACG CTGTAGGTAT
     1921 CTCAGTTCGG TGTAGGTCGT TCGCTCCAAG CTGGGCTGTG TGCACGAACC CCCCGTTCAG
     1981 CCCGACCGCT GCGCCTTATC CGGTAACTAT CGTCTTGAGT CCAACCCGGT AAGACACGAC
     2041 TTATCGCCAC TGGCAGCAGC CACTGGTAAC AGGATTAGCA GAGCGAGGTA TGTAGGCGGT
     2101 GCTACAGAGT TCTTGAAGTG GTGGCCTAAC TACGGCTACA CTAGAAGAAC AGTATTTGGT
     2161 ATCTGCGCTC TGCTGAAGCC AGTTACCTTC GGAAAAAGAG TTGGTAGCTC TTGATCCGGC
     2221 AAACAAACCA CCGCTGGTAG CGGTGGTTTT TTTGTTTGCA AGCAGCAGAT TACGCGCAGA
     2281 AAAAAAGGAT CTCAAGAAGA TCCTTTGATC TTTTCTACGG GGTCTGACGC TCAGTGGAAC
     2341 GAAAACTCAC GTTAAGGGAT TTTGGCGAAT TAATTCGGAT CTCTGCAGCA CGTGTTGACA
     2401 ATTAATCATC GGCATAGTAT ATCGGCATAG TATAATACGA CTCACTATAG GAGGGCCACC
     2461 ATGAGCCATA TTCAACGGGA AACGTCTTGC TCTAGGCCGC GATTAAATTC CAACATGGAT
     2521 GCTGATTTAT ATGGGTATAA ATGGGCTCGC GATAATGTCG GGCAATCAGG TGCGACAATC
     2581 TATCGATTGT ATGGGAAGCC CGATGCGCCA GAGTTGTTTC TGAAACATGG CAAAGGTAGC
     2641 GTTGCCAATG ATGTTACAGA TGAGATGGTC AGACTAAACT GGCTGACGGA ATTTATGCCT
     2701 CTTCCGACCA TCAAGCATTT TATCCGTACT CCTGATGATG CATGGTTACT CACCACTGCG
     2761 ATCCCCGGGA AAACAGCATT CCAGGTATTA GAAGAATATC CTGATTCAGG TGAAAATATT
     2821 GTTGATGCGC TGGCAGTGTT CCTGCGCCGG TTGCATTCGA TTCCTGTTTG TAATTGTCCT
     2881 TTTAACAGCG ATCGCGTATT TCGTCTCGCT CAGGCGCAAT CACGAATGAA TAACGGTTTG
     2941 GTTGATGCGA GTGATTTTGA TGACGAGCGT AATGGCTGGC CTGTTGAACA AGTCTGGAAA
     3001 GAAATGCATA AACTTTTGCC ATTCTCACCG GATTCAGTCG TCACTCATGG TGATTTCTCA
     3061 CTTGATAACC TTATTTTTGA CGAGGGGAAA TTAATAGGTT GTATTGATGT TGGACGAGTC
     3121 GGAATCGCAG ACCGATACCA GGATCTTGCC ATCCTATGGA ACTGCCTCGG TGAGTTTTCT
     3181 CCTTCATTAC AGAAACGGCT TTTTCAAAAA TATGGTATTG ATAATCCTGA TATGAATAAA
     3241 TTGCAGTTTC ATTTGATGCT CGATGAGTTT TTCTAACCGA CGCCGACCAA CACCGCCGGT
     3301 CCGACGGCGG CCCACGGGTC CCAGGGGGGT CGACCTCGAA ACTTGTTTAT TGCAGCTTAT
     3361 AATGGTTACA AATAAAGCAA TAGCATCACA AATTTCACAA ATAAAGCATT TTTTTCACTG
     3421 CATTCTAGTT GTGGTTTGTC CAAACTCATC AATGTATCTT ATCATGTCTg aattc
//
